# Supplementary material for: Inpatient Outcomes of Patients Undergoing Robot-Assisted versus Laparoscopic Radical Cystectomy for Bladder Cancer: A National Inpatient Sample Database Study
Source: J Clin Med. 2024 Jan 29;13(3):772. doi: 10.3390/jcm13030772 (PMC10856412; doi:10.3390/jcm13030772)
Supplement: Supplementary file 1 [file jcm-13-00772-s001.zip]

Archive with 1 entries (1 files):
- jcm-2739277-supplementary.pdf
